# Supplementary material for: Design, Docking, Synthesis, and Biological Evaluation of Pyrazolone Derivatives as Potential Dual-Action Antimicrobial and Antiepileptic Agents
Source: Pharmaceuticals (Basel). 2026 Jan 23;19(2):193. doi: 10.3390/ph19020193 (PMC12943486; doi:10.3390/ph19020193)
Supplement: Supplementary file 1 [file pharmaceuticals-19-00193-s001.zip]

Archive with 1 entries (1 files):
- pharmaceuticals-4077717-supplementary.pdf
